# Supplementary material for: Comparing Temporal Trends in Aesthetic Surgery Fellowship Match Statistics in Plastic Surgery, Facial Plastic Surgery, and Oculofacial Surgery
Source: Aesthet Surg J Open Forum. 2025 Oct 4;7:ojaf123. doi: 10.1093/asjof/ojaf123 (PMC12614165; doi:10.1093/asjof/ojaf123)
Supplement: ojaf123_Supplementary_Data [file ojaf123_supplementary_data.zip]

Archive with 3 entries (3 files):
- Supplemental Table 1 - PRS Graduates.docx
- Supplemental Table 2 - ENT Graduates.docx
- Supplemental Table 3 - Ophtho Graduates.docx
